# Supplementary material for: Structural Plasticity Is a Feature of Rheostat Positions in the Human Na+/Taurocholate Cotransporting Polypeptide (NTCP)
Source: Int J Mol Sci. 2022 Mar 16;23(6):3211. doi: 10.3390/ijms23063211 (PMC8954283; doi:10.3390/ijms23063211)
Supplement: Supplementary file 1 [file ijms-23-03211-s001.zip]

Archive with 1 entries (1 files):
- ijms-1601123-supplementary.pdf
